# Supplementary material for: The Effect of Refractory Wall Emissivity on the Energy Efficiency of a Gas-Fired Steam Cracking Pilot Unit
Source: Materials (Basel). 2021 Feb 12;14(4):880. doi: 10.3390/ma14040880 (PMC7918708; doi:10.3390/ma14040880)
Supplement: Supplementary file 1 [file materials-14-00880-s001.zip]

Archive with 1 entries (1 files):
- materials-1074570-supplementary.pdf
